# Supplementary material for: Competency Goals in Midwifery Master’s Programs in Germany and Selected OECD Countries: Comparison of Stakeholder Perspectives
Source: Healthcare (Basel). 2026 May 18;14(10):1377. doi: 10.3390/healthcare14101377 (PMC13206547; doi:10.3390/healthcare14101377)
Supplement: Supplementary file 1 [file healthcare-14-01377-s001.zip]

Archive with 4 entries (4 files):
- S1-Informed_consent_English.pdf
- S2-Informed_consent_German.pdf
- S3-Survey_Instrument_English.pdf
- S4-Survey_Instrument_German.pdf
